# Supplementary material for: Experimentally Verified Parameter Sets for Modelling Heterogeneous Neocortical Pyramidal-Cell Populations
Source: PLoS Comput Biol. 2015 Aug 20;11(8):e1004165. doi: 10.1371/journal.pcbi.1004165 (PMC4546387; doi:10.1371/journal.pcbi.1004165)
Supplement: S3 Computer Code and Data Files — (ZIP) [file pcbi.1004165.s003.zip]

Archive with 5 entries (5 files):
- DynamicIVAnalysis.m
- ExDynamicIVdata_Current.bin
- ExDynamicIVdata_Voltage.bin
- ExDynamicIVdata_TestVoltage.bin
- ExDynamicIVdata_TestCurrent.bin
