# Supplementary material for: Experimentally Verified Parameter Sets for Modelling Heterogeneous Neocortical Pyramidal-Cell Populations
Source: PLoS Comput Biol. 2015 Aug 20;11(8):e1004165. doi: 10.1371/journal.pcbi.1004165 (PMC4546387; doi:10.1371/journal.pcbi.1004165)
Supplement: S3 Computer Code and Data Files — (ZIP) [file pcbi.1004165.s003.zip › DynamicIVAnalysis.m]

%%%%%%%%%%%%%%%%%%%%%%%%%%%%%%%%%%%%%%%%%%%%%%%%%%%%%%%%%%%%%%%%%%%%%%%%%%%
%
%   This script applies the dynamic I-V method (Badel et
%   al., J. Neurophysiol., 99: 656-666, 2008) to example data from a
%   rat layer-4 pyramidal cell.
%
%     COPYRIGHT:
%     Paul Harrison, Laurent Badel, Mark Wall and Magnus JE Richardson
%     (2014)
%
%     This code is free software: you can redistribute it and/or modify
%     it under the terms of the GNU General Public License as published by
%     the Free Software Foundation version 3.
%
%     This program is distributed in the hope that it will be useful,
%     but WITHOUT ANY WARRANTY; without even the implied warranty of
%     MERCHANTABILITY or FITNESS FOR A PARTICULAR PURPOSE.  See the
%     GNU General Public License for more details.
%
%     You should have received a copy of the GNU General Public License
%     along with this program.  If not, see <http://www.gnu.org/licenses/>.
%
%%%%%%%%%%%%%%%%%%%%%%%%%%%%%%%%%%%%%%%%%%%%%%%%%%%%%%%%%%%%%%%%%%%%%%%%%%%
function DynamicIVAnalysis
%% Load example data
% In this example the data is stored in binary files. We read the data 
% using fread() and store it into column vectors. Each file contains 50 sec
% of data digitized at 20kHz for a total of 1,000,000 data points per file.

% opens the data files
fid_V=fopen('ExDynamicIVdata_Voltage.bin','r');
fid_I=fopen('ExDynamicIVdata_Current.bin','r');
fid_Vtest=fopen('ExDynamicIVdata_TestVoltage.bin','r');
fid_Itest=fopen('ExDynamicIVdata_TestCurrent.bin','r');

% reads the data
I=fread(fid_I,[1000000 1],'single');        % (pA) input current used for fitting
Vrec=fread(fid_V,[1000000 1],'single');     % (mV) raw recorded voltage used for fitting
Itest=fread(fid_Itest,[1000000 1],'single');% (pA) input current used for testing
Vtestrec=fread(fid_Vtest,[1000000 1],'single');% (mV) raw recorded voltage used for testing

% closes the files
fclose(fid_V);fclose(fid_I);
fclose(fid_Vtest);fclose(fid_Itest);

% clears file identifiers from memory
clear fid_V fid_I fid_Vtest fid_Itest

%% Define parameters and constants
dt=.05;                             % (ms) time step of the data in the example recordings (1/sampling frequency [kHz])
t=(0:numel(I)-1)'*dt;               % (ms) vector of time points
flen=20;                            % (ms) length of the electrode filter, for electrode compensation
tref=4;                             % (ms) absolute refractory period
a=find(I(:,1),1,'first');           % (mV) null period at the beginning of the experimental trace
b=find(I,1,'last');                 % (mV) null period at the end of the experimental trace
RefTime=200;                        % (ms) amount of data discarded after every spike, used for pre-spike fit
Erest=mean(Vrec(1:a-1));            % (mV) estimate of membrane resting potential E 
delta=1;                            % (mV) size of the voltage bin used to calculate the dynamic IV curve
vmin=floor(Erest)-3;                % (mV) miniumum voltage for dynamic IV curve fit
vmax=-10;                           % (mV) maximum voltage for dynamic IV curve fit
vbin=(vmin:delta:vmax)';            % (mV) binned voltage vector for dynamic IV curve fit
vfit=(vbin(1):.1*delta:vbin(end))'; % (mV) voltage vector for plotting fitted dynamic IV curve

% post-spike time bins for spike-triggered dynamic IV curve fits
tmin = [5 10 20 30 50 100];          % (ms) left bin edges
tmax = [10 20 30 50 100 200];        % (ms) right bin edges
tPost=[(tmin+tmax)/2 (tmax(end)+50)];% (ms) bin centres

% options for optimization methods
options = optimset('TolFun',1e-10,'Display','off','MaxIter',1000);

% paramaters for plotting
scrsz=get(0,'screensize');
scrhalf=[1 scrsz(4)/2 scrsz(3) scrsz(4)/2];

%% Filter Voltage
% Applies electrode compensation technique to remove electrode artifacts 
% from the measured voltage traces

% filter voltage used for fitting
[V,~]=ElecFilter_DynamicIVAnalysis(I,Vrec);

% plot filtered and un-filtered voltage
figure,plot(t,[Vrec,V])
xlabel('Time (ms)'),ylabel('Voltage (mV)')
legend('Unfiltered','Filtered')

% filter voltage used for testing
[Vtest,~]=ElecFilter_DynamicIVAnalysis(Itest,Vtestrec);

%% Locate spikes
% Locate the spike peaks in the filtered voltage trace prior to fitting the
% dynamic IV curve

kSpike=LocateSpikes_DynamicIVAnalysis(V,-30);   % spike indices
nSpike=numel(kSpike);                           % number of spikes

%% Select Data
% Select data for fitting the pre-spike dynamic IV curve by removing the
% period after spikes given by RefTime

kRefTime=SelectData_DynamicIVAnalysis(V,kSpike,RefTime);% indices of data points used for fitting
kRefTime=intersect(kRefTime,a:b);                       % remove null periods 

%% Capacitance
% calculate the membrane capacitance

C=Capacitance_DynamicIVAnalysis(I,V);% (pF) membrane capacitance

% print capacitance value
disp([' C = ',num2str(C),' pF',10])

%% Pre-spike fit
% Fit the pre-spike dynamic IV curve

beta0 = EIFfit_DynamicIVAnalysis(I,V);

% print pre-spike parameters
disp([' Sub-Threshold Parameters',10,...
    '  tau = ',num2str(1/beta0(1)),' ms',10,...
    '  E = ',num2str(beta0(2)),' mV',10,...
    '  DT = ',num2str(beta0(3)),' mV',10,...
    '  VT = ',num2str(beta0(4)),' mV',10])

%% Post-spike fit
% Fit the post-spike dynamic IV curve

% fit post-spike curve
[TAUpoints,Epoints,DTpoints,VTpoints]=rEIFfit_DynamicIVAnalysis(I,V,t,tmin,tmax);

% Fits the post-spike relaxation of the parameters to mono- or
% bi-exponential functions
[betaTAU,betaE,DTmean,betaVT,g1,tau_g,VT1,tauT,Ejump,Esag,tsag,t0] = Paramfit_DynamicIVAnalysis(TAUpoints,Epoints,DTpoints,VTpoints);

% print parameter values
disp(['g Refractory Parameters:',10,...
    '   g1 = ',num2str(g1),' nS',10,...
    '   tau_g = ',num2str(tau_g),' ms',10,...
    'VT Refractory Parameters:',10,...
    '   VT1 = ',num2str(VT1),' mV',10,...
    '   tauT = ',num2str(tauT),' ms',10,...
    'E Refractory Parameters:',10,...
    '   Ejump = ',num2str(Ejump),' mV',10,...
    '   Esag = ',num2str(Esag),' mV',10,...
    '   tsag = ',num2str(tsag),' ms',10,...
    '   t0 = ',num2str(t0),' ms',10,...
    'mean DT = ',num2str(DTmean),' mV',10])

%% Determine post-spike voltage reset value
ISI=[t(kSpike(1));diff(t(kSpike))];
Vre=mean(V(kSpike(ISI>RefTime)+tref/dt));

%% Simulate respone to a novel current
Vsim = rEIFsim_DynamicIVAnalysis( Itest,C,betaTAU,betaE,beta0(3),betaVT,Vre );
figure
plot(t,[Vtest,Vsim])
xlabel('Time (ms)')
ylabel('Voltage (mV)')
legend('Experiment','Simulation')

%% Functions

%%%%%%%%%%%%%%%%%%%%%%%%%%%%%%%%%%%%%%%%%%%%%%%%%%%%%%%%%%%%%%%%%%%%%%%%%%%
% Electrode filter
%%%%%%%%%%%%%%%%%%%%%%%%%%%%%%%%%%%%%%%%%%%%%%%%%%%%%%%%%%%%%%%%%%%%%%%%%%%

    function [V,filter] = ElecFilter_DynamicIVAnalysis(Iin,Vrec)
        % Calculates the electrode filter and returns the corrected
        % voltage and the electrode filter
        %
        % RETURN VALUES:
        % v                 : corrected voltage
        % filter            : fitted electrode filter
        %
        % INPUT VALUES:
        % Iin               : injected current
        % vrec              : recorded membrane potential in response to Iin
        
        % calculate derivatives
        dvrecdt=[diff(Vrec); Vrec(end)-Vrec(end-1)]/dt;
        dIdt=[diff(Iin);Iin(end)-Iin(end-1)]/dt;
        
        % locate spikes
        kspikerec=LocateSpikes_DynamicIVAnalysis(Vrec,-30);
        
        % select data, omitting data RefTime after spikes
        kref = SelectData_DynamicIVAnalysis(Vrec,kspikerec,RefTime);
        
        % calculate electrode filter function
        [filter] = FilterFunc_DynamicIVAnalysis(Iin(a:b),Vrec(a:b),dvrecdt(a:b),dIdt(a:b),kref-a+1,Erest,flen);
        
        % convolve injected current with electrode filter to obtain electrode voltage
        Ve=conv(filter,Iin);Ve=Ve(1:length(Iin));
        
        % subtract electrode voltage from recored voltage to obtain corrected membrane potential
        V=Vrec-Ve;

    end

    function filter = FilterFunc_DynamicIVAnalysis(I,v,dvdt,dIdt,k200,Erest,flen)
        % Electrode filter calculation function
        
        M=flen/dt;                                      % number of points in filter
        ftime=(0:dt:flen)';                             % (ms) time vector
        L = Erest - delta/2;                            % (mV) minimum voltage for filter calculation
        U = Erest + delta/2;                            % (mV) maximum voltage for filter calculation
        
        % indices of points that are both far away from action potentials
        % and (ii) within delta/2 mV of the resting membrane potential
        ind2=find(v>=L & v<U);ind=intersect(ind2,k200);
        I=I(ind);dvdt=dvdt(ind);N=length(ind);

        % calculates the covariance matrix of dI/dt
        dIdt2=[dIdt(ind),zeros(N,M)];
        dIdt=[zeros(M,1);dIdt];
        for k=1:M
            dIdttemp=dIdt(M+1-k:end-k);
            dIdt2(:,k+1)=dIdttemp(ind);
        end
        dIdt=dIdt2;
        
        % Calculates the (membrane + electrode) compound filter
        % (for details see Badel et al., J. Neurophysiol. 99:656-666 (2008))
        sigmaI=I'*I/N - (sum(I)/N)^2;
        S=I'*dIdt(:,2:end)/N - sum(I)*sum(dIdt(:,2:end))/(N^2);
        X=dIdt(:,2:end)'*dIdt(:,2:end)/N - ...
            sum(dIdt(:,2:end))'*sum(dIdt(:,2:end))/(N^2);
        A=X-S'*S/sigmaI;
        sigmadvdtI=dvdt'*I/N - sum(dvdt)*sum(I)/(N^2);
        H=dvdt-(sigmadvdtI/sigmaI)*I;
        B=(H'*dIdt(:,2:end)/N - sum(H)*sum(dIdt(:,2:end))/(N^2))';
        
        f=[0;A\B]; % the filter
        
        % Fits the filter with a sum of two exponentials, and takes the 
        % fast component to be the electrode filter
        FilterFit=@(X,xdata) X(1)*exp(-xdata/X(2));                         % sum of 2 exponentials
        FilterFit2=@(X,xdata) X(1)*exp(-xdata/X(2)) + X(3)*exp(-xdata/X(4));% single exponential
        
        % finds the filters peak value (anything that comes before is part 
        % of the considered electrode filter, and is excluded from the fit)
        fmax=find(f==max(f));                   
        
        % initial guess for the fit parameters
        fbeta0=[1e-2,1,1e-2,20];
        
        
        lb=[-Inf,0,-Inf,0];     % lower bounds for fit parameters
        ub=[Inf,Inf,Inf,Inf];   % upper bounds for fit parameters
        
        % fit to a double exponential
        fbeta = lsqcurvefit(FilterFit2,fbeta0,ftime(fmax+1:end),...
            f(fmax+1:end),lb,ub,options);
        ffit = FilterFit2(fbeta,ftime(fmax+1:end));
        ffit=[f(1:fmax);ffit];
        
        % the smallest of the two time constants is the electrode's (largest is the cell's)
        taumin=find(fbeta==min(fbeta(2),fbeta(4)));
        
        fbeta2=[fbeta(taumin-1),fbeta(taumin)];
        filter = FilterFit(fbeta2,ftime(fmax+1:end));   % the electrode component of the filter
        filter=[f(1:fmax);filter];                      % adds the initial portion of the filter which was excluded from the fit
        
        % plot the first 5 ms of the filter
        figure,plot(ftime,f,ftime,ffit,'--',ftime,filter,'--');
        xlabel('Time (ms)'),ylabel('Filter f(t) (1/pF)'),title('Electrode Filter')
        xlim([0 5])
    end

%%%%%%%%%%%%%%%%%%%%%%%%%%%%%%%%%%%%%%%%%%%%%%%%%%%%%%%%%%%%%%%%%%%%%%%%%%%
% Locate spikes
%%%%%%%%%%%%%%%%%%%%%%%%%%%%%%%%%%%%%%%%%%%%%%%%%%%%%%%%%%%%%%%%%%%%%%%%%%%
    
    function kspike = LocateSpikes_DynamicIVAnalysis( V,vDetect )
        dvdt=[diff(V);V(end)-V(end-1)]/dt;
        dvdtleft=[dvdt(1);dvdt(1:end-1)];
        kspike=find(V>=vDetect&dvdt<0&dvdtleft>=0);
        kdiff=diff(kspike);
        tdiff=kdiff*dt;
        kspike(tdiff<=2)=[];
    end

%%%%%%%%%%%%%%%%%%%%%%%%%%%%%%%%%%%%%%%%%%%%%%%%%%%%%%%%%%%%%%%%%%%%%%%%%%%
% Calculate capacitance
%%%%%%%%%%%%%%%%%%%%%%%%%%%%%%%%%%%%%%%%%%%%%%%%%%%%%%%%%%%%%%%%%%%%%%%%%%%

    function C = Capacitance_DynamicIVAnalysis(I,V)
        % This function finds the value of the capacitance of a cell by 
        % minimizing the variance of the intrinsic membrane current
        % (for details see Badel et al., J. Neurophysiol. 99:656-666 (2008))
        %
        % RETURN VALUE:
        % C             : the estimate of the capacitance
        %
        % INPUT VALUE:
        % I             : injected current 
        % V             : recorded membrane potential in response to I
        
        % voltage derivative
        dVdt=[diff(V);V(end)-V(end-1)]/dt;
        
        % Select pre-spike data (removes all data < RefTime after every spike)
        IData=I(kRefTime);vData=V(kRefTime);dvdtData=dVdt(kRefTime);
        
        % index of voltage bin closest to resting potential
        temp=vbin-Erest;
        krest=find(abs(temp)==min(abs(temp)));
        
        % capacitance estimate vector
        Ce=1:1000;
        
        L = vbin(krest) - delta/2; % minimum voltage for capacitance calculation
        U = vbin(krest) + delta/2; % maximum voltage for capacitance calculation
        
        % select appropriate set current and voltage derivative data points
        Ibin = IData(vData>=L & vData<U);
        dvdtbin = dvdtData(vData>=L & vData<U);
        
        % calculate variance
        varbin = var(Ibin*(1./Ce) - repmat(dvdtbin,1,numel(Ce)));
        
        % locate capactitance
        C = Ce(varbin == min(varbin));
        
        % plot variance against capactance estimate
        figure,loglog(Ce,varbin,C,min(varbin),'.','markersize',15)
        xlabel('C_e (pF)')
        ylabel('var(I_{in}-C_edV/dt)')
        xlim([1 1000])
    end

%%%%%%%%%%%%%%%%%%%%%%%%%%%%%%%%%%%%%%%%%%%%%%%%%%%%%%%%%%%%%%%%%%%%%%%%%%%
% Pre-spike fit
%%%%%%%%%%%%%%%%%%%%%%%%%%%%%%%%%%%%%%%%%%%%%%%%%%%%%%%%%%%%%%%%%%%%%%%%%%%

    function X = EIFfit_DynamicIVAnalysis(I,V)
        % Calculates the pre-spike dynamic IV curve and performs the fit to the EIF model
        %
        % RETURN VALUE:
        % X : The values of the four EIF model parameters, X = [1/tau, E, DeltaT, VT]
        %
        % INPUT VALUES:
        % I : Injected current
        % V : Filtered voltage
        
        % select appropriate set data points
        dVdt=[diff(V);V(end)-V(end-1)]/dt;
        IData=I(kRefTime);vData=V(kRefTime);dvdtData=dVdt(kRefTime);
        
        %Bin membrane current to calculate dynamic IV curve
        Id = zeros(size(vbin)); IdSE = zeros(size(vbin));
        Iion = IData - C*dvdtData;
        for k = 1:numel(vbin)
            L = vbin(k) - delta/2; U = vbin(k) + delta/2;
            Iionbin = Iion(vData>=L & vData<U);
            Id(k) = mean(Iionbin);
            IdSE(k) = std(Iionbin)/sqrt(numel(Iionbin));
        end
        F=-Id/C;FSE=IdSE/C;
        
        % Fit IV Curve
        betainitial = [0.05 Erest 1 Erest+20]; % initial parameter guess
        lb = [0 Erest-2 0 Erest]; ub = [5 Erest+2 10 0]; % lower and upper parameter bounds
        X = lsqcurvefit(@EIF_DynamicIVAnalysis,betainitial,vbin(F<=10),F(F<=10),lb,ub,options); % fit curve
        Ffit = EIF_DynamicIVAnalysis(X,vfit);  
        
        % Plot fitted curve
        figure
        hold on
        plot(vfit,Ffit,'r')
        errorbar(vbin,F,FSE,'.')
        set(gca,'xlim',[vbin(1) ceil(min(vbin(F>=10))/5)*5],'ylim',...
            [floor(min(F)) 10])
        xlabel('Voltage (mV)'),ylabel('F(V) (mV/ms)')

    end

%%%%%%%%%%%%%%%%%%%%%%%%%%%%%%%%%%%%%%%%%%%%%%%%%%%%%%%%%%%%%%%%%%%%%%%%%%%
% Post-spike fit
%%%%%%%%%%%%%%%%%%%%%%%%%%%%%%%%%%%%%%%%%%%%%%%%%%%%%%%%%%%%%%%%%%%%%%%%%%%

    function [TAUpoints,Epoints,DTpoints,vTpoints]=rEIFfit_DynamicIVAnalysis(I,v,t,tmin,tmax)
        % Calculates the post-spike dynamic IV curves and performs fits to 
        % the EIF model. Return values are the post-spike values of the 4 
        % EIF model parameters, measured in time slices defined by the 
        % parameters tmin and tmax.
        %
        % RETURN VALUES:
        % TAUpoints : value of the inverse membrane time constant 1/tau, in
        %             post-spike time bins defined by the parameters tmin & tmax
        % Epoints   : the same for the equilibrium membrane potential E
        % DTpoints  : the same for the spike width DT
        % vTpoints  : the same for the spike initiation threshold vT
        %
        % INPUT VALUES:
        % I     : Injected current
        % V     : Filtered voltage 
        % t     : Time vector
        % tmin  : Left time bin values
        % tmax  : Right time bin values
        
        % voltage derivative
        dvdt=[diff(v);v(end)-v(end-1)]/dt;
        
        % allocate memory
        TAUpoints = [zeros(1,numel(tmin)) beta0(1)];
        Epoints = [zeros(1,numel(tmin)) beta0(2)];
        DTpoints = [zeros(1,numel(tmin)) beta0(3)];
        vTpoints = [zeros(1,numel(tmin)) beta0(4)];
        F = zeros(numel(vbin),numel(tmin));
        FSE = zeros(numel(vbin),numel(tmin));
        Ffit = zeros(numel(vfit),numel(tmin));
        
        % define constants
        ntmin=round(tmin/dt);ntmax=round(tmax/dt);ntdiff=ntmax-ntmin;
        nRef=round(RefTime/dt); % post-spike refractory period
        kspikediff=[2*nRef;diff(kSpike)]; % inter-spike interval
        
        % loops over post-spike time slices, and for each time slice, 
        % calculates the IV-curve, fits it to the EIF model and stores the
        % resulting EIF parameters
        for k=1:numel(tmin)
            %Select data for time bin
            kspikediff2=[diff(kSpike)-ntmin(k);b-kSpike(end)-ntmin(k)];
            mindiff=min(kspikediff2,ntdiff(k));
            vtemp=zeros(size(v)); Itemp=zeros(size(I)); ttemp=zeros(size(I));
            dvdttemp=zeros(size(dvdt));
            s=1; count=0; 

            % select appropriate post-spike data points
            for j=1:nSpike
                if kspikediff(j)>nRef && mindiff(j)>=0
                    vtemp(s:s+mindiff(j))=v(kSpike(j)+ntmin(k):kSpike(j)+ntmin(k)+mindiff(j));
                    Itemp(s:s+mindiff(j))=I(kSpike(j)+ntmin(k):kSpike(j)+ntmin(k)+mindiff(j));
                    ttemp(s:s+mindiff(j))=t(kSpike(j)+ntmin(k):kSpike(j)+ntmin(k)+mindiff(j));
                    dvdttemp(s:s+mindiff(j))=dvdt(kSpike(j)+ntmin(k):kSpike(j)+ntmin(k)+mindiff(j));
                    s=s+mindiff(j);
                    count=count+1;
                end
            end

            kend=find(Itemp~=0,1,'last');
            Itemp(kend+1:end)=[];vtemp(kend+1:end)=[];dvdttemp(kend+1:end)=[];

            Id = zeros(size(vbin)); IdSE = zeros(size(vbin));
            Iion = Itemp - C*dvdttemp;

            for j = 1:numel(vbin)
                L = vbin(j) - delta/2; U = vbin(j) + delta/2;
                Iionbin = Iion(vtemp>=L & vtemp<U);
                Id(j) = mean(Iionbin);
                IdSE(j) = std(Iionbin)/sqrt(numel(Iionbin));
            end

            F(:,k) = -Id/C;
            FSE(:,k) = -IdSE/C;

            % lower and upper bounds for the fit parameters
            lb = [0 -100 0 beta0(4)]; ub = [1 -30 5 0];
            
            % does the fit to the EIF model
            Ftemp=F(:,k);
            X = lsqcurvefit(@EIF_DynamicIVAnalysis,beta0,vbin(Ftemp<=10),Ftemp(Ftemp<=10),lb,ub,options);
            Ffit(:,k) = EIF_DynamicIVAnalysis(X,vfit);

            % stores the fit parameters in their arrays
            TAUpoints(k)=X(1); Epoints(k)=X(2);
            DTpoints(k)=X(3); vTpoints(k)=X(4);
        end
        
        % plot fotted IV curves
        F0fit=EIF_DynamicIVAnalysis(beta0,vfit);
        figure('position',scrhalf)
        for kk=1:numel(tmin)
            subplot(ceil(numel(tmin)/3),3,kk)
            hold on
            plot([vbin(1) vbin(end)],[0 0],'--','color',[.7 .7 .7])
            plot(vfit,F0fit,'k')
            plot(vfit,Ffit(:,kk),'r')
            errorbar(vbin,F(:,kk),FSE(:,kk),'.')
            set(gca,'xlim',[vbin(1) vbin(end)],'ylim',[floor(min(min(F))) 10])
            xlabel('Voltage (mV)'),ylabel('F(V) (mV/ms)')
            title([num2str(tmin(kk)),'ms<t<',num2str(tmax(kk)),'ms'])
        end
    end

    function [betaTAU,betaE,DTmean,betaVT,g1,tau_g,VT1,tauT,Ejump,Esag,tsag,t0] = Paramfit_DynamicIVAnalysis(TAUpoints,Epoints,DTpoints,VTpoints)
        % Fits the post-spike relaxation of the EIF model parameters to 
        % mono- and bi- exponential functions. By default, monoexponential 
        % is used for tau and vT, and bi-exponential is used for E. DT is 
        % not fitted; the average is returned instead.
        %
        % RETURN VALUES:
        % betaTAU               : relaxation parameters for variable 1/tau (inverse membrane time constant, mono-exponential)
        % betaE                 : relaxation parameters for variable E (equilibrium membrane potential, bi-exponential)
        % DTmean                : mean of variable deltaT (spike width, considered non-variable)
        % betaVT                : relaxation parameters for variable vT (spike initiation threshold, mono-exponential)
        % g1                    : post-spike increase in conductance (g = C*(1/tau))
        % tau_g                 : relaxation time constant of the membrane conductance
        % VT1                   : post-spike increase in spike initiation threshold
        % tauT                  : relaxation time constant of the spike initiation threshold
        % Ejump                 : post-spike increase in equilibrium membrane potential
        % Esag                  : size of the post-spike sag in equilibrium MP
        % tsag                  : timing of the post-spike sag in equilibrium MP
        % t0                    : post-spike time at which E crosses baseline
        %
        % INPUT VALUES:
        % TAUpoints : value of the inverse membrane time constant 1/tau, in
        %             post-spike time bins defined by the parameters tmin & tmax
        % Epoints   : the same for the equilibrium membrane potential E
        % DTpoints  : the same for the spike width DT
        % vTpoints  : the same for the spike initiation threshold vT

        % initial parameter guesses
        betatau0 = [0 10];
        betaE0=[2*Epoints(end) 4/TAUpoints(end) 2*abs(Epoints(end)) 1/TAUpoints(end)];
        betavT0 = [0 10];
        
        % lower and upper bounds
        lbtau = [-Inf 0]; ubtau = [Inf Inf];
        lbE = [-Inf 0 0 0]; ubE = [0 Inf Inf Inf];
        lbvT = [-Inf 0]; ubvT = [Inf Inf];
        
        % fit exponential functions
        betaTAU=lsqcurvefit(@Paramfit_TAUfit,betatau0,tPost,TAUpoints,lbtau,ubtau,options);
        betaE=lsqcurvefit(@Paramfit_Efit2,betaE0,tPost,Epoints,lbE,ubE,options);
        betaVT=lsqcurvefit(@Paramfit_vTfit,betavT0,tPost,VTpoints,lbvT,ubvT,options);
        
        % vectors of fitted response functions for plotting
        tPostFit = tref:0.1:max(tPost)+50;
        TAUfit = Paramfit_TAUfit(betaTAU,tPostFit);
        Efit = Paramfit_Efit2(betaE,tPostFit);
        VTfit = Paramfit_vTfit(betaVT,tPostFit);

        % fitted parameters
        betaTAU=[TAUpoints(end),betaTAU];
        betaE=[Epoints(end),betaE];
        betaVT=[VTpoints(end),betaVT];

        DTmean=mean(DTpoints);
        
        % calculates other output variables from these fitted values
        g1=C*(TAUfit(1)-TAUpoints(end));
        tau_g=betaTAU(end);
        VT1=VTfit(1)-VTpoints(end);
        tauT=betaVT(end);
        Ejump=Efit(1)-Epoints(end);
        Esag=Epoints(end)-min(Efit);
        tsag=tPostFit(Efit==min(Efit))-tref;
        t0=tPostFit(find(Efit<=Epoints(end),1,'first')); 
        
        % plot fitted responses
        figure
        subplot(221)
        plot(tPostFit,C*TAUfit,'r',tPost,C*TAUpoints,'k.')
        set(gca,'xlim',[0 tPostFit(end)])
        xlabel('Post-spike time (ms)'); ylabel('g (nS)'); 
        subplot(222)
        plot(tPostFit,Efit,'r',tPost,Epoints,'k.')
        set(gca,'xlim',[0 tPostFit(end)])
        xlabel('Post-spike time (ms)'); ylabel('E (mV)');
        subplot(223)
        plot([0 tPost(end)],[DTmean DTmean],'r',tPost,DTpoints,'k.')
        set(gca,'xlim',[0 tPostFit(end)])
        xlabel('Post-spike time (ms)'); ylabel('\Delta_T (mV)');
        subplot(224)
        plot(tPostFit,VTfit,'r',tPost,VTpoints,'k.')
        set(gca,'xlim',[0 tPostFit(end)])
        xlabel('Post-spike time (ms)'); ylabel('V_T (mV)');

        function TAUf = Paramfit_TAUfit(beta,x)
            TAUf = TAUpoints(end) + beta(1)*exp(-x/beta(2));
        end

        function Ef = Paramfit_Efit2(beta,x)
            Ef = Epoints(end) + beta(1)*exp(-x/beta(2)) + beta(3)*exp(-x/beta(4));
        end

        function vTf = Paramfit_vTfit(beta,x)
            vTf = VTpoints(end) + beta(1)*exp(-x/beta(2));
        end

    end

%%%%%%%%%%%%%%%%%%%%%%%%%%%%%%%%%%%%%%%%%%%%%%%%%%%%%%%%%%%%%%%%%%%%%%%%%%%
%Select Data
%%%%%%%%%%%%%%%%%%%%%%%%%%%%%%%%%%%%%%%%%%%%%%%%%%%%%%%%%%%%%%%%%%%%%%%%%%%

    function kselect = SelectData_DynamicIVAnalysis(V,kSpike,posttime)
        %Select data at least posttime after spikes
        kspikediff=diff(kSpike); n=round(posttime/dt);
        nspike=numel(kSpike);kselect=zeros(size(V));
        kselect(1:kSpike(1))=1:kSpike(1);s=kSpike(1);
        count=1;
        for k=1:nspike-1
            if kspikediff(k)>n
                kselect(s+1:s+1+kspikediff(k)-n)...
                    = kSpike(k)+n:kSpike(k+1);
                s=s+1+kspikediff(k)-n;
                count=count+1;
            end
        end
        kend=find(kselect~=0,1,'last');kselect(kend+1:end)=[];
    end

%%%%%%%%%%%%%%%%%%%%%%%%%%%%%%%%%%%%%%%%%%%%%%%%%%%%%%%%%%%%%%%%%%%%%%%%%%%
%EIF Non-linear Function
%%%%%%%%%%%%%%%%%%%%%%%%%%%%%%%%%%%%%%%%%%%%%%%%%%%%%%%%%%%%%%%%%%%%%%%%%%%

    function F = EIF_DynamicIVAnalysis(X,V)
        % forcing funtion of the EIF model
        F = X(1)*(X(2) - V + X(3)*exp((V-X(4))/X(3)));
    end

%%%%%%%%%%%%%%%%%%%%%%%%%%%%%%%%%%%%%%%%%%%%%%%%%%%%%%%%%%%%%%%%%%%%%%%%%%%
%rEIF Simulation
%%%%%%%%%%%%%%%%%%%%%%%%%%%%%%%%%%%%%%%%%%%%%%%%%%%%%%%%%%%%%%%%%%%%%%%%%%%

    function v = rEIFsim_DynamicIVAnalysis( I,C,betaTAU,betaE,deltaT,betavT,vre )
        % simulate refractory EIF model
        %
        % RETURN VALUES:
        % v         : voltage response
        %
        % INPUT VALUES:
        % I         : input current
        % C         : membrane capacitance
        % betaTAU   : relaxation parameters for variable 1/tau (inverse membrane time constant, mono-exponential)
        % betaE     : relaxation parameters for variable E (equilibrium membrane potential, bi-exponential)
        % DTmean    : mean of variable deltaT (spike width, considered non-variable)
        % betaVT    : relaxation parameters for variable vT (spike initiation threshold, mono-exponential)   
        % vre       : reset voltage
        
        tau=1/betaTAU(1);E=betaE(1);vT=betavT(1);
        TAUref=SingleExp_DynamicIVAnalysis(betaTAU,0:dt:300);
        if length(betaE) == 3
            Eref = SingleExp_DynamicIVAnalysis(betaE,0:dt:300);
        elseif length(betaE) == 5
            Eref = DoubleExp_DynamicIVAnalysis(betaE,0:dt:300);
        end
        vTref = SingleExp_DynamicIVAnalysis(betavT,0:dt:300);
        v=E*ones(size(t)); vth=30; nsteps=length(t); n300=300/dt;
        nref=round(tref/dt); k=1; spike=0;
        IIN=dt*I/C; DT=dt/tau;
        while k<nsteps
            if spike == 0
                v(k+1) = v(k) + DT*(E - v(k) + ...
                         deltaT*exp((v(k) - vT)/deltaT)) + ...
                         IIN(k);
                if v(k+1) >= vth
                    spike = k+1;
                    v(k+1) = vth;
                    v(k+2:min(k+nref,nsteps)-1) = NaN;
                    v(min(k+nref,nsteps))=vre;
                    k = k+nref;
                else
                    k = k+1;
                end
            else
                spike2 = k+1-spike;
                if spike2 <= n300
                    v(k+1) = v(k) + dt*TAUref(spike2)*(Eref(spike2) - v(k) + ...
                             deltaT*exp((v(k) - vTref(spike2))/deltaT)) + ...
                             IIN(k);
                    if v(k+1) >= vth
                        spike = k+1;
                        v(k+1) = vth;
                        v(k+2:min(k+nref,nsteps)-1) = NaN;
                        v(min(k+nref,nsteps))=vre;
                        k = k+nref;
                    else
                        k = k+1;
                    end
                else
                    v(k+1) = v(k) + DT*(E - v(k) + ...
                         deltaT*exp((v(k) - vT)/deltaT)) + ...
                         IIN(k);
                    if v(k+1) >= vth
                        spike = k+1;
                        v(k+1) = vth;
                        v(k+2:min(k+nref,nsteps)-1) = NaN;
                        v(min(k+nref,nsteps))=vre;
                        k = k+nref;
                    else
                        k = k+1;
                    end
                end
            end
        end
    end

%%%%%%%%%%%%%%%%%%%%%%%%%%%%%%%%%%%%%%%%%%%%%%%%%%%%%%%%%%%%%%%%%%%%%%%%%%%
%Useful functions
%%%%%%%%%%%%%%%%%%%%%%%%%%%%%%%%%%%%%%%%%%%%%%%%%%%%%%%%%%%%%%%%%%%%%%%%%%%

    function [ func ] = SingleExp_DynamicIVAnalysis( beta, t )
        func = beta(1) + beta(2)*exp(-t/beta(3));
    end

    function [ func ] = DoubleExp_DynamicIVAnalysis( beta, t )
        func = beta(1) + beta(2)*exp(-t/beta(3)) + beta(4)*exp(-t/beta(5));
    end
end
